# Supplementary material for: Sulfo-Gambierones, Two New Analogs of Gambierone Produced by Gambierdiscus excentricus
Source: Mar Drugs. 2021 Nov 24;19(12):657. doi: 10.3390/md19120657 (PMC8703632; doi:10.3390/md19120657)
Supplement: Supplementary file 1 [file marinedrugs-19-00657-s001.zip]

Archive with 1 entries (1 files):
- marinedrugs-1459038-supplementary.pdf
